# Supplementary material for: Deregulation of a Cis-Acting lncRNA in Non-small Cell Lung Cancer May Control HMGA1 Expression
Source: Front Genet. 2021 Jan 11;11:615378. doi: 10.3389/fgene.2020.615378 (PMC7831742; doi:10.3389/fgene.2020.615378)
Supplement: Supplementary file 1 [file Data_Sheet_1.xlsx]

## Sheet: Table 1
Supplemental Table 1. Putative deregulated cis-acting lncRNAs and their neighbouring genes
		BHC pvalue		Median FC				Median FC		cis-gene
lncRNA	Dereg#	(TCGA)	(BCCA)	(TCGA)	(BCCA)	cis-gene	Dereg#	(TCGA)	(BCCA)	literature	PMID
RN7SL5P	⇧	0.00201614	0.00218852	53.1	7.83	PTPRD	⇩	0.429	0.002	Lung Cancer	22245727
RP11-334E6.3	⇧	0.0108272	0.00051008	50.5	7.62	USP2	⇩	0.421	0.0291	Cancer	25687182
KRT18P12	⇧	4.867e-06	0.0416401	203.8	86.68	PTPN14	⇩	0.669	0.208	Cancer	29017057
XXbac-BPG254F23.6	⇧	0.0229938	0.00739268	239.7	35700	HLA-DQB1	⇩	0.589	0.493	Lung Cancer	31114327
CTD-2033A16.3	⇧	9.21e-07	7.66e-05	596000000000	309000000	NQO1	⇧	3.88	2.54	Lung Cancer	30954648
RP11-276H19.1	⇩	0	0	0.503	0.051	GAS1	⇩	0.7	0.064	Cancer	26161998
RP11-122M14.1	⇩	2.05e-05	8.3e-07	0.246	0.127	NEK2	⇧	16.8	5.33	Lung Cancer	25202351
RP11-513I15.6	⇩	0	3.84e-06	0.066	0.234	HMGA1	⇧	4.76	1.76	Lung Cancer	25344216

## Sheet: Table 2
Supplemental Table 2. Gene expression correlations with HMGA1-lnc
gene	TCGA spearmans Rho	TCGA spearmans p	BCCA spearmans Rho	BCCA spearmans p
SMIM29	-0.147	0.128	0.5812	<0.0001
NUDT3	0.078	0.422	0.734	< 0.0001
GRM4	-0.301	0.0015	-0.011	0.921
RPS10	-0.4473	< 0.0001	0.589	<0.0001

## Sheet: Table 3
Supplemental Table 3. Clinical characteristics of Patients in the BCCA, and TCGA sample cohorts
Characteristic	BCCA	TCGA
Samples (pairs)	72 (36)	108 (54)
Sex
Male	10	24
Female	26	30
Average age	70	67
Stage
I	20 (56%)	28 (52%)
II	11 (31%)	14 (30%)
III	3 (8%)	10 (19%)
IV	1 (3%)	2 (4%)
Ethnicity
Caucasian	11 (31%)	51 (94%)
Asian	14 (39%)	̶
Unknown	11 (31%)	̶
Black	̶̶	3 (6%)
Smoking
Current	5 (14%)	7 (13%)
Former	6 (17%)	36 (67%)
Never	25 (69%)	5 (9%)

## Sheet: Table 4 
Supplemental Table 4. Deregulated prospective cis-acting lncRNAs (BCCA)
Tag	Direction	Median Fold Change (BCCA)	BCCA BHC pValue	cis-gene
A2M-AS1	Downregulated	4.99278	9.31e-07	A2M
AC002066.1	Downregulated	8.47059	4.39e-07	CAV1
AC002398.12	Downregulated	4.94318	9.61e-05	HSPB6
AC003102.3	Upregulated	6.72641	0.00038918	RUNDC3A
AC004490.1	Downregulated	6.12145	1.49e-07	DOT1L
AC004540.4	Downregulated	7.18342	1.14e-07	SNX10
AC004540.5	Downregulated	5.74574	3.3e-07	SNX10
AC005264.2	Downregulated	4.24878	0.00011162	GNA15
AC005740.6	Downregulated	5.04918	4.87e-07	PCDH12
AC005789.11	Upregulated	2.375	0.00593123	SPRED3
AC006014.8	Downregulated	3.88758	0.00062122	STAG3L1
AC007128.1	Upregulated	1.82827e+07	0.00036335	ICA1, NXPH1, GLCCI1
AC007277.3	Downregulated	4.67096	0.00069463	MYO3B
AC007405.4	Downregulated	9	0.00010601	ERICH2
AC007405.6	Downregulated	3.89615	4.44e-05	ERICH2
AC007743.1	Downregulated	28.6395	1.14e-07	CCDC85A
AC007750.5	Upregulated	2.91705	0.00124182	FAP,GCG
AC007970.1	Downregulated	29.1723	0	LANCL1
AC009005.2	Upregulated	2.95874	0.0276374	BSG
AC010226.4	Downregulated	4.44841	5.63e-05	TMED7
AC010547.9	Downregulated	299.825	3.21e-05	ZNF19
AC010890.1	Upregulated	2	0.00298985	NCKAP5
AC011899.9	Downregulated	14.5491	0	PTPRN2
AC012594.1	Downregulated	2.11531	0.00303756	MYO3B
AC013264.2	Downregulated	7	2.7e-05	ANKRD44
AC016683.6	Downregulated	4.1059	0.00072576	PAX8
AC026703.1	Downregulated	4.96545	5.15e-07	NPR3
AC066593.1	Upregulated	3	0.0152202	DPP10
AC079210.1	Downregulated	3.36387	2.64e-05	FAM20A
AC083949.1	Downregulated	3.07382	6.47e-05	EML4
AC090616.2	Downregulated	9.75047	1.49e-07	RHOT1
AC093110.3	Downregulated	43.529	0	SPTBN1
AC093495.4	Downregulated	5.86308	6.94e-06	XPC
AC096670.3	Downregulated	12	3.3e-07	ACOXL
AC097658.1	Downregulated	8.294	2e-06	GAB1
AC099850.1	Downregulated	9.73761	3.45e-06	SKA2
AC100830.3	Downregulated	3.5	6.21e-05	OAZ2
AC124789.1	Downregulated	22.2039	7.38e-08	ARHGAP23
ADAMTS9-AS1	Downregulated	42.3976	0	ADAMTS9
ADAMTS9-AS2	Downregulated	21.9956	0	ADAMTS10
ADIRF-AS1	Downregulated	14.5878	0	ADIRF
ADORA2A-AS1	Downregulated	2.4894	0.00073329	ADORA2A
AF131215.2	Downregulated	9.76271	1.49e-07	XKR6
AFAP1-AS1	Upregulated	23.6713	0	AFAP1, SORCS2
AGAP1-IT1	Downregulated	2.42857	0.00320442	AGAP1
AL022476.2	Downregulated	2.8772	0.00031687	TTLL1
AL049840.1	Downregulated	6.00664	0.0001322	XRCC3
AL163636.6	Downregulated	8.25288	1.3e-06	ANG
AL356356.1	Downregulated	4.4804	0.00025988	ADAMTSL4
AL358113.1	Upregulated	506283	1.59e-05	TJP2
AL591684.1	Downregulated	16.5069	2.95e-05	ANXA8
AL603965.1	Downregulated	83.3838	6.55e-07	ANXA8L2
ALG1L13P	Downregulated	7.23894	3.07e-07	FAM86B3P
AP000322.54	Downregulated	5.45455	2.43e-06	SMIM11
AP000330.8	Upregulated	5.99837	1.75e-06	RUNX1, RCAN1, CLIC6
AP000525.9	Upregulated	3.6248	0.00257119	DUXAP8
AP000662.4	Downregulated	8.07529	1.76e-05	YPEL4
AP000695.4	Upregulated	2	0.0140879	CLDN14
AP001065.2	Upregulated	13.6066	0.0493294	TRPM2
AP001189.4	Downregulated	13	0	LRRC32
AP003026.1	Downregulated	2.49897	0.00774901	DLG2
ATP13A4-AS1	Downregulated	3.85996	8.84e-05	ATP13A4
ATP5F1P5	Downregulated	9.9	4.39e-07	ATP5F1P6
BCRP3	Downregulated	6.72922	0.00092449	BCRP4
C1orf170	Upregulated	13.8841	1.49e-07	PLEKHN1
C21orf128	Downregulated	5.12195	8.28e-05	UMODL1
C5orf56	Downregulated	4.00358	2.27e-05	IRF1
C6orf165	Downregulated	32.455	0.00973151	SLC35A1
CASC9	Upregulated	16.4383	0.00706918	CASC9
CCDC13-AS1	Downregulated	3.22517	8.24e-05	CCDC13
CCL15-CCL14	Downregulated	17.3095	1.33e-05	CCL15
CEBPA-AS1	Downregulated	4.90251	0.00093249	CEBPA
CHIAP2	Downregulated	75.7752	0	CHIAP2
CMAHP	Downregulated	4.35784	8.91e-05	CMAHP
COLCA1	Downregulated	15.3927	2.81e-06	COLCA2
CTA-134P22.2	Downregulated	16.4154	0	CADM3
CTB-131B5.2	Downregulated	3.5	0.00016815	CYSTM1
CTB-134H23.3	Downregulated	41.7823	0	RRN3P2
CTB-176F20.3	Downregulated	2.47368	0.0385529	ZNF91
CTB-36H16.2	Downregulated	6.84416	1.28e-05	SNX2
CTB-50L17.14	Downregulated	4.46112	1.63e-06	LRG1
CTB-55O6.12	Downregulated	4.72626	7.16e-07	LPHN1
CTB-55O6.4	Upregulated	2	0.00017365	RLN3
CTB-60B18.6	Downregulated	943396226	0.0304615	CGB
CTC-250I14.3	Upregulated	2.51718	0.00642486	NACC1, STX10
CTC-255N20.1	Upregulated	2	0.0327657	STK32A
CTC-297N7.5	Downregulated	2.94728	7.54e-06	TMEM220
CTC-558O2.2	Downregulated	17.682	1.85e-07	SLIT3
CTD-2033A16.3	Upregulated	309372122	7.66e-05	NOB1, NFAT5, WWP2
CTD-2036P10.3	Downregulated	20746.9	4.25e-06	TTBK2
CTD-2114J12.1	Upregulated	2.36189	0.00623942	LRRC69
CTD-2207O23.10	Downregulated	218341	1.85e-07	PNPLA6
CTD-2207O23.3	Downregulated	310559006	1.85e-07	ARHGEF18
CTD-2314B22.3	Upregulated	2.06623	0.00611609	DUXAP10
CTD-2319I12.2	Downregulated	2.11641	0.00139631	HEATR6
CTD-2524L6.3	Downregulated	13.9993	0.00012034	NR2E3
CTD-2527I21.4	Downregulated	74.983	0.00049933	FXYD1
CTD-2561B21.7	Upregulated	4929957469	0.00196435	CHMP6
CTD-2562J17.7	Downregulated	8.13402	5.15e-07	ARRB1
CTD-2636A23.2	Downregulated	4.31054	0.00012912	HMGCS1
CTD-3076O17.1	Upregulated	2.03032	0.00986304	ADAMTS17
CTD-3105H18.14	Downregulated	2.53304	0.00810136	ZNF799
CTD-3148I10.15	Downregulated	4524.83	0.00165901	FLT3LG
CTD-3187F8.14	Downregulated	2.82514	0.0219674	SIGLEC7
CTD-3214H19.16	Downregulated	5756.26	0	TRAPPC5
CYP1B1-AS1	Downregulated	3.42857	0.00012807	CYP1B1
CYP4F29P	Downregulated	2.38816	0.00124182	CYP4F29P
DGCR5	Upregulated	3.10672	0.00068241	DGCR5
DGCR9	Upregulated	5.31923	0.00327422	DGCR9
DIO3OS	Downregulated	12.7827	0	DIO3OS
DNAJC9-AS1	Downregulated	3.16173	0.00346898	DNAJC9
DNM1P46	Downregulated	105485	2.68e-06	DNM1P47
EPB41L4A-AS2	Downregulated	7.87368	5.56e-07	EPB41L4A
EPHA1-AS1	Downregulated	5.5707	4.73e-06	EPHA1
ERICH2	Downregulated	2.18398	0.00094987	ERICH2
FABP5P7	Downregulated	5.76452	5.18e-06	FABP5P7
FAM138A	Upregulated	8645.66	0.027398	FAM138F
FAM182A	Downregulated	4.25908	0.00041186	FAM182A
FAM66C	Downregulated	7.06605	1.21e-05	FAM66C
FAM83A-AS1	Upregulated	5.9649	4.25e-06	FAM83A
FAM85A	Downregulated	7.74194	7.38e-08	FAM85A
FAM86JP	Upregulated	3.74172	0.0138564	ALG1L
FEZF1-AS1	Upregulated	9.6239	1.84e-06	FEZF1
FGF14-AS2	Downregulated	7.05528	7.38e-08	FGF14
FLG-AS1	Downregulated	2.17471	0.00012265	FLG
FLI1-AS1	Downregulated	7.61531	2.51e-06	FLI1
FLJ00388	Upregulated	307000000000000	0.0419401	TRABD2B
FLJ20373	Downregulated	3.5383	0.00038683	MAP4K4
FTO-IT1	Downregulated	7.46667	5.27e-07	FTO
FZD10-AS1	Downregulated	29.3273	0.00038683	FZD10
GAS6-AS2	Downregulated	6.14634	3.12e-05	GAS6
GATA6-AS1	Downregulated	6.31569	6.94e-06	GATA6
GGT3P	Downregulated	2.40649	0.00888159	GGT3
GGTA1P	Downregulated	6.99763	4.25e-06	GGTA1
GRTP1-AS1	Downregulated	5.09987	2.09e-06	GRTP1
GTF2IRD1P1	Upregulated	16.8369	0.00218852	RABGEF1
GVINP1	Downregulated	11.0947	3.84e-06	GVINP2
HBZP1	Upregulated	1620.51	0.00551042	HBM
HERC2P3	Downregulated	231.858	6.55e-07	HERC2P4
HHIP-AS1	Downregulated	11.6507	6.94e-06	HHIP
HM13-AS1	Downregulated	2.19808	0.00611609	HM13
HNRNPA1P33	Downregulated	8.47331	1.77e-06	HNRNPA1P34
HSPB2-C11orf52	Downregulated	23.2928	1.49e-07	CRYAB
IGHG4	Upregulated	3.08907	0.00046879	IGHE
IMPDH1P10	Downregulated	176.054	0.00046879	CFLAR
INMT-FAM188B	Downregulated	584795	1.14e-07	FAM188B
KM-PA-2	Upregulated	3.05904	0.00014867	SCXB, MROH1
KRT18P12	Upregulated	86.6841	0.0416401	PTPN14
KRT8P9	Upregulated	3.33508	3.04e-05	LRRC49
LA16c-366D3.1	Downregulated	5.62915	3.07e-07	LMF1
LBX1-AS1	Downregulated	3	2.15e-06	LBX1
LIMD1-AS1	Downregulated	4.54679	5.18e-06	LIMD1
LINC00337	Upregulated	3.9994	0.00380086	ICMT
LL0XNC01-250H12.3	Downregulated	6.78186	1.59e-05	RAB40A
LL22NC03-86G7.1	Downregulated	4.18028	6.55e-07	PPM1F
LY6G6E	Upregulated	278000000000000	0.00011921	LY6G6E
MAGI2-AS3	Downregulated	12.6956	0	MAGI2
MAMDC2-AS1	Downregulated	4.36131	0.00103839	MAMDC2
MBL1P	Downregulated	4.2133	0.00110557	MBL1P
MBNL1-AS1	Downregulated	7.07365	1.03e-06	MBNL1
MEGT1	Upregulated	12.86	4.55e-06	LY6G6F, LY6G6E
MIR600HG	Downregulated	5.7343	1.33e-05	STRBP
NAV2-AS2	Downregulated	5.07241	2.42e-07	NAV2
OIP5-AS1	Downregulated	4.61153	5.2e-05	OIP5
OR2A20P	Downregulated	5.65519	3.48e-05	OR2A1
OR7E14P	Upregulated	2.12794	0.00029623	OR7E14
PAN3-AS1	Downregulated	3.62069	1.55e-05	PAN3
PFN1P2	Downregulated	2.05551	0.00698419	NBPF20
PGM5-AS1	Downregulated	6.59755	0	PGM5
PPP1R14BP3	Upregulated	2.04527	0.0194207	ELF2
PRKCQ-AS1	Downregulated	8.45563	1.75e-05	PRKCQ
PSMD6-AS2	Downregulated	3.67241	1.01e-05	PSMD6
RAMP2-AS1	Downregulated	51.0819	0	RAMP2
RBM26-AS1	Downregulated	4.8734	0.0007718	RBM26
RBPMS-AS1	Downregulated	5.12035	8.3e-07	RBPMS
RCC2P4	Downregulated	2	0.00326354	CHCHD6
RLIMP2	Downregulated	1.24224e+07	4.1e-05	LRIG2
RN7SL5P	Upregulated	7.83344	0.00218852	PTPRD
RP1-170O19.22	Downregulated	688.471	0.00033945	HOXA4
RP1-178F15.5	Downregulated	6.5374	4.25e-06	S100A1
RP1-18D14.7	Downregulated	14.4617	0	TAL1
RP1-257A7.5	Downregulated	4.08392	2.68e-05	PHACTR1
RP1-310O13.7	Downregulated	9.81646	0	CCM2L
RP1-78O14.1	Downregulated	19	0	SYT1
RP1-85F18.5	Downregulated	6	1.4e-06	EP300
RP11-1002K11.1	Downregulated	13.3	4.39e-07	NRG1
RP11-1079K10.4	Upregulated	1400.71	0.00353288	PHB
RP11-1090M7.1	Downregulated	6.20284	4.56e-07	ARHGAP44
RP11-122M14.1	Downregulated	7.875	8.3e-07	NEK2
RP11-125B21.2	Downregulated	4.58149	2.79e-07	VLDLR
RP11-127I20.5	Upregulated	3.06871	0.00074099	SMIM22
RP11-1293J14.1	Downregulated	3	2.74e-06	ADI1
RP11-129B22.1	Downregulated	7.55066	6.55e-07	PRICKLE2
RP11-140H17.1	Downregulated	1.79533e+07	4.69e-06	CYB5B
RP11-141J13.5	Downregulated	50.495	0	SMTNL2
RP11-146D12.2	Downregulated	8.66138	0.00018456	ANKRD20A3
RP11-152P17.2	Upregulated	7.3165	3.68e-05	ZFPM2
RP11-158M2.3	Downregulated	3.5215	7.65e-06	AKAP13
RP11-161H23.9	Downregulated	10.0206	9.58e-07	PRPH
RP11-164J13.1	Downregulated	7.36517	1.11e-05	CAPN3
RP11-16K12.1	Downregulated	6.24321	0.00022627	RASGRF1
RP11-170N16.3	Downregulated	4.87179	0.00013007	FGF2
RP11-175K6.1	Downregulated	5.00109	2.42e-07	EBF1
RP11-178L8.9	Downregulated	2	0.0117361	FBX031
RP11-182J1.1	Downregulated	13.0181	1.85e-07	SCAND2P
RP11-192H23.6	Upregulated	58.66	0.0347054	SGK494
RP11-203J24.9	Downregulated	3.00953	0.00041186	AK1
RP11-20I23.1	Downregulated	2.77491	0.00012912	ATP6V0C
RP11-215G15.5	Downregulated	13.6188	6.14e-06	ANKRD33B
RP11-218M22.1	Downregulated	6.72451	2.12e-07	NINJ2
RP11-23J9.4	Downregulated	8.0858	4.39e-07	CCDC180
RP11-245J9.5	Downregulated	2.76	0.00049493	PSMD6
RP11-251M1.1	Downregulated	24.6263	0	EGFL7
RP11-264F23.3	Downregulated	3	0.00020069	CCND2
RP11-275I14.4	Downregulated	5.74111	5.1e-05	ACBD3
RP11-276H19.1	Downregulated	19.4872	0	GAS1
RP11-283G6.4	Downregulated	2.22222	0.00106582	SSPN
RP11-284F21.10	Upregulated	2.50374	0.00308919	BCAN
RP11-284F21.7	Upregulated	2.11237	0.00759476	BCAN
RP11-284F21.9	Upregulated	2	0.00552643	BCAN
RP11-284N8.3	Downregulated	3.86266	0.00020872	KCNA3
RP11-286E11.1	Downregulated	3.36752	0.00013845	SGMS2
RP11-286H15.1	Downregulated	15.1737	0	MYO7B
RP11-287D1.3	Downregulated	4.4808	0.00053253	MTHFD2
RP11-290D2.6	Downregulated	333333	8.3e-07	TPT1
RP11-295G20.2	Upregulated	2.00565	0.00582219	DISC1, TSNAX
RP11-2B6.2	Downregulated	5.00003	2.22e-06	MIRLET7-DHG
RP11-302F12.1	Downregulated	2.625	0.0310953	SLC34A2
RP11-304L19.3	Upregulated	2.5	0.00567903	PKD1
RP11-304L19.8	Downregulated	1179.75	0.00642486	PGP
RP11-307C18.1	Downregulated	4	1.68e-05	BAIAP2L1
RP11-309N17.4	Downregulated	19	0	HID1
RP11-314B1.2	Downregulated	4.42105	7.51e-05	NYAP2
RP11-317J10.2	Downregulated	2	0.00076564	CA3
RP11-318A15.7	Downregulated	428.733	0.00479286	MFSD11
RP11-324E6.9	Upregulated	4.15318	0.0138239	HCAR1
RP11-325F22.5	Downregulated	9.23006	4.38e-05	LHFPL3
RP11-326F20.5	Downregulated	3.59251	3.11e-06	B4GALT1
RP11-328C8.4	Downregulated	10.5337	4.8e-05	PRICKLE1
RP11-332H18.4	Downregulated	11.9068	0	TBX2
RP11-334E6.3	Upregulated	7.61951	0.00051008	USP2, RNF26, MFRP, C1QTNF5, THY1
RP11-343N15.5	Downregulated	4.44756	2.97e-05	SRGAP2B
RP11-344E13.3	Downregulated	8.35398	5.68e-06	CCDC144NL
RP11-345P4.10	Upregulated	542.71	0.0476316	SLC35E2B, CDK11B
RP11-350J20.12	Upregulated	2.06559	0.011244	LRP11
RP11-354E11.2	Downregulated	6.53851	1.14e-07	C10ORF112
RP11-356K23.1	Downregulated	10.0038	3.84e-06	FOXN3
RP11-359E3.4	Downregulated	4.02614	0.00016146	BMPR1A
RP11-360L9.7	Upregulated	2.69411	0.0116594	GINS4
RP11-366L5.1	Downregulated	5	9.58e-07	SSFA2
RP11-373N22.3	Downregulated	3.88391	0.00049819	SPINK13, FBXO38
RP11-382D8.3	Downregulated	2	0.00703491	GGPS1
RP11-388P9.2	Downregulated	3.66864	8.18e-06	ANK3
RP11-389C8.2	Downregulated	11.2088	7.38e-08	ZNF366
RP11-38L15.3	Downregulated	9.39408	0	SYT15
RP11-38P22.2	Downregulated	8.17792	1.03e-06	P2RY1
RP11-390F4.3	Upregulated	2.02978	0.00084593	KDM4C
RP11-391L3.1	Downregulated	8.6518	0.0299186	GAN
RP11-391L3.5	Downregulated	2	0.0287893	CMIP
RP11-391M1.4	Downregulated	3.40237	5.93e-05	RPL14
RP11-3K24.1	Downregulated	2	0.0180897	USP32
RP11-401P9.6	Downregulated	8	1.32e-05	NKD1
RP11-403A21.1	Downregulated	8	1.14e-07	LAMA3
RP11-425I13.3	Downregulated	3.5	9.99e-05	SCOC
RP11-426C22.5	Downregulated	4.55667	9.22e-06	RRN3P2
RP11-426L16.3	Downregulated	2.0328	3.45e-05	MOV10
RP11-435I10.3	Upregulated	14.0306	0.0017061	EIF3C
RP11-449P15.1	Downregulated	4.83397	8.27e-05	GPR146
RP11-452C13.1	Downregulated	4	1.94e-06	PTPRN2
RP11-455O6.2	Downregulated	9	1.14e-07	AZI1
RP11-465L10.10	Upregulated	3.17114	0.00081961	MMP9
RP11-465N4.4	Upregulated	1.91719	0.0194207	ELF3, RNPEP
RP11-473M20.9	Downregulated	7.45359	1.21e-05	ZSCAN10
RP11-480G7.1	Downregulated	3	3.47e-05	MYLK3
RP11-482H16.1	Downregulated	9.66134	3.21e-05	CCDC85A
RP11-486B10.4	Downregulated	2.49045	0.0114112	HIVEP3
RP11-488C13.6	Downregulated	2	0.00935694	VASH1
RP11-489D6.2	Upregulated	2.29155	0.00216376	RYR3
RP11-505K9.4	Downregulated	2	0.00552883	MLYCD, OSGIN1
RP11-507K2.3	Downregulated	4	6.89e-07	PTPN21
RP11-509E16.1	Downregulated	6.99817	0.0002222	EFR3B
RP11-510N19.5	Upregulated	2.04726	0.00411536	ELF3
RP11-513I15.6	Downregulated	4.28407	3.84e-06	NUDT3, HMGA1
RP11-513M16.8	Downregulated	3.45477	0.00027769	RPS6
RP11-529H20.5	Downregulated	2.61236	0.00056669	ATXN3
RP11-531A24.5	Downregulated	4.2069	0.00035946	SBSPON
RP11-541N10.3	Downregulated	6.3148	1.14e-07	OBFC1
RP11-546B15.2	Downregulated	3.08879	0.00027769	GANC
RP11-54F2.1	Downregulated	11	9.58e-07	ANKRD33B
RP11-54O7.14	Upregulated	1110000000000000	0.00353288	AGRN
RP11-558F24.4	Upregulated	2.30897	0.00031986	PIK3CD
RP11-566K11.4	Upregulated	30.4505	5.2e-05	MC1R, TUBB3
RP11-566K19.5	Downregulated	3.5927	0.00053598	NIPA1
RP11-582J16.4	Downregulated	5.22931	2.12e-07	PPP3CC
RP11-594N15.3	Downregulated	15.4839	7.38e-08	PKIA
RP11-598F7.1	Upregulated	1.8e+16	0.0120053	FAM138D
RP11-598F7.3	Downregulated	12.48	0	IQSEC3
RP11-598F7.4	Downregulated	4.73618	5.56e-07	IQSEC3
RP11-613D13.5	Downregulated	4.02198	2.26e-06	HSD17B12
RP11-613D13.8	Downregulated	12.0032	0	C11ORF96
RP11-624G17.3	Upregulated	5.83623e+07	0.0007718	RTN4RL2
RP11-627G18.1	Downregulated	9.45204	1.17e-06	GATA6
RP11-62H7.2	Downregulated	2.72727	0.0240883	SNORA70
RP11-649E7.5	Upregulated	2.22321	0.00231195	MGAT2
RP11-64D22.2	Downregulated	3.24368	1.17e-05	AADACL2
RP11-650L12.2	Upregulated	4.58766	0.00168281	CHRNA5
RP11-666A8.9	Downregulated	8.41125	1.85e-07	SNHG16
RP11-677M14.3	Downregulated	8.12769	2.04e-06	ESAM
RP11-680F20.12	Downregulated	3.45559	1.59e-05	CDON
RP11-680F8.3	Downregulated	6.38748	0	TJP1
RP11-688G15.3	Upregulated	28.3487	4.25e-06	CCDC85C
RP11-690D19.3	Downregulated	6.40425	3.42e-06	DCUN1D5
RP11-6O2.3	Downregulated	5.23016	1.11e-05	TTC23
RP11-6O2.4	Downregulated	54.4404	5.15e-07	SYNM
RP11-70C1.1	Downregulated	3	4.56e-07	CCDC13
RP11-710C12.1	Downregulated	8	0	UNC5C
RP11-714G18.1	Downregulated	4.16	1.54e-05	LRP2BP
RP11-71H17.7	Downregulated	5.58615	3.48e-05	KALRN
RP11-720L2.4	Downregulated	4.90129	0	COLEC12
RP11-723O4.6	Downregulated	7.93709	4.25e-06	ACAD9
RP11-724O16.1	Downregulated	2.35753	0.0164479	BBS5
RP11-736K20.5	Downregulated	11.831	7.38e-08	PRSS23
RP11-74E22.5	Downregulated	8307.65	0.00231195	PAFAH1B1
RP11-750H9.5	Downregulated	13.3749	7.38e-08	SLC39A13
RP11-75C9.1	Downregulated	14.9968	3.3e-07	PTPRD
RP11-77A13.1	Downregulated	30.1935	0	MARCO
RP11-783K16.5	Upregulated	6.19957	7.51e-07	PPP1R14B, VEGFB,FKBP2
RP11-787I22.3	Downregulated	7.3773	5.18e-06	SESN1
RP11-78A19.3	Upregulated	3.62454	0.0476316	CHMP1B, GNAL
RP11-793H13.10	Downregulated	2.95661	2.08e-05	ATF7
RP11-793H13.3	Downregulated	8.16037	4.1e-05	ATF7
RP11-797A18.6	Downregulated	4.16	5.17e-05	TSPAN3
RP11-800A3.4	Downregulated	4.39125	2.9e-05	P2RY2
RP11-800A3.7	Downregulated	7.13971	6.55e-07	ARHGEF17
RP11-802O23.3	Downregulated	2.43498	0.00335538	PDHB
RP11-82L18.4	Downregulated	13.125	2.42e-07	SHC3
RP11-82L2.1	Downregulated	7	2.42e-07	SMC2
RP11-830F9.6	Downregulated	10	7.38e-08	CBFA2T3
RP11-845C23.3	Downregulated	1876172608	8.3e-07	NEDD4L
RP11-875O11.1	Downregulated	9.78885	0	RHOBTB2
RP11-89B16.1	Downregulated	6	2.42e-07	FIP1L1
RP11-96C23.14	Downregulated	6.85892	7.38e-08	ADIRF
RP11-96C23.5	Downregulated	19.2875	0	ADIRF
RP11-986E7.7	Downregulated	15.0001	1.03e-06	SERPINA3
RP11-98D18.15	Downregulated	4.2735e+06	0.00016013	MRPL9
RP13-514E23.2	Downregulated	3.02251	0.00098133	ARHGAP24
RP13-580F15.2	Downregulated	1.97769	0.0202479	SPNS3
RP13-638C3.4	Downregulated	424.391	0.0373822	FOXK2
RP3-323P13.2	Downregulated	20.4844	2.12e-07	EYA4
RP3-340N1.5	Upregulated	2	0.040866	UBXN10
RP3-395M20.8	Downregulated	2.35108	0.0310863	TNFRSF14
RP3-497J21.1	Upregulated	2.02131	0.0202087	RPS6KA2
RP3-525N10.2	Downregulated	17.9908	0	BAI3
RP4-539M6.21	Downregulated	2	0.00343067	SEC14L2
RP4-548D19.3	Upregulated	498.459	0.0277138	SMARCD3, CHPF2
RP4-559A3.7	Downregulated	48780.5	0.0039065	LEFTY1
RP4-569M23.2	Downregulated	2.16667	0.0423553	ZMYND8
RP4-576H24.4	Downregulated	4.37016	3.46e-06	SIRPB1
RP4-607J23.2	Downregulated	4.19756	3.04e-06	BAIAP2L1
RP4-639F20.1	Downregulated	6.40941	1.75e-05	CNN3
RP4-728D4.2	Downregulated	4.38729	7.35e-05	PSMB2
RP4-755D9.1	Downregulated	3.19477	0.0116594	RHOXF1
RP5-1007M22.2	Downregulated	5.04377	1.3e-05	LRRC8B
RP5-1024N4.4	Downregulated	2.40861	0.00547407	SLC5A9
RP5-1050D4.2	Downregulated	2.01357	0.00922503	CAMTA2
RP5-1052I5.1	Downregulated	11.4521	9.22e-06	HS2ST1
RP5-1198O20.4	Downregulated	23.7845	0	KLF17
RP5-940J5.9	Upregulated	164.17	1.63e-06	GAPDH
RPL13AP17	Downregulated	39.958	2.04e-06	MAGI2
RPL23AP1	Downregulated	10.163	3.3e-07	HLA-F
SEMA3B-AS1	Downregulated	4.44444	2.11e-06	SEMA3B
SH3RF3-AS1	Downregulated	13.8333	3.07e-07	SH3RF3
SLC2A1-AS1	Upregulated	3.64488	0.00016968	SLC2A1
SLC2A3P1	Downregulated	18248000000000	1.17e-06	PANK3
SNRK-AS1	Downregulated	9752.77	0.00973151	SNRK
SRGAP3-AS2	Downregulated	19.8917	1.14e-07	SRGAP3
ST3GAL1P1	Downregulated	2	0.00882936	UBA6
ST7-AS1	Downregulated	3.42027	7.65e-06	ST7
STARD13-AS	Downregulated	2	4.94e-06	STARD13
TBX5-AS1	Downregulated	11.8753	1.14e-07	TBX5
TCAM1P	Upregulated	4	0.00039809	TCAM1P
TFAP2A-AS1	Upregulated	2.66367	0.000345	TFAP2A
TM4SF1-AS1	Upregulated	2.87412	0.0123263	TM4SF1
TMX2-CTNND1	Downregulated	5235600000000000	1.49e-07	TMX2-CTNND1
TRHDE-AS1	Downregulated	11.6864	2.5e-06	TRHDE
TRIM53BP	Downregulated	199.233	0.00066796	TRIM53AP
TSNAX-DISC1	Upregulated	18.8172	0.0111517	TSNAX, SPRTN, EGLN1, EXOC8, GNPAT, C1orf131, TRIM67, FAM89A, ARV1, TTC13, C1orf198, CAPN9, COG2, AGT, PGBD5, GALNT2, SIPA1L2, MAP10, NTPCR, PCNXL2
TTLL10-AS1	Downregulated	11.8644	0	TTLL10
TUBA3FP	Downregulated	5.51918	3.45e-06	TUBA3F
UBE2CP3	Downregulated	2	0.00110071	IGFBP7
UPK3BP1	Downregulated	46.6607	0	UPK3B
USP30-AS1	Downregulated	2.9434	9.13e-05	USP30
VIPR1-AS1	Downregulated	9.80397	0	VIPR1
VNN3	Downregulated	26.4842	3.45e-06	VNN3
VWFP1	Downregulated	31.831	7.38e-08	TPTEP1
WASIR2	Upregulated	3.06987	0.00972207	WASIR2
WDFY3-AS2	Downregulated	5.85003	5.76e-06	WDFY3
WDR11-AS1	Downregulated	3.69278	3.51e-05	WDR11
WI2-1896O14.1	Downregulated	53.2328	0.0310863	NBPF9
WWC2-AS2	Downregulated	5.85365	3.07e-07	WWC2
WWTR1-AS1	Downregulated	6.08675	1.3e-06	WWTR1
XXbac-BPG254F23.6	Upregulated	35707.2	0.00739268	HLA-DQB1
XXyac-YX155B6.6	Upregulated	193800421	0.00295904	NBPF8, NBPF24, NBPF11
ZEB2-AS1	Downregulated	16.0666	4.69e-05	ZEB2
ZFYVE9P1	Downregulated	8.91506	1.1e-05	ZFYVE9
ZNF300P1	Downregulated	6.56658	1.65e-06	ZNF300
ZNF582-AS1	Downregulated	15.8324	2.08e-05	ZNF582
ZRANB2-AS1	Downregulated	2.78396	2.8e-05	ZRANB2

## Sheet: Table 5
Supplemental Table 5. SiRNA sequences used to target HMGA1-lnc
Our ID	ID	Weight	Sequence
H1	ROWDG_000007	13400.9	GAGAGAAGACAGAGAGAAAUU
H2	ROWDG_000009	13370.9	CAACAAAGGCAUUAAGAAAUU
H3	ROWDG_000011	13370.9	GAGAAAUAUGUGAAGGAUAUU
H4	ROWDG_000013	13461	GGAAGGAGCAGGAGGAGGAUU

## Sheet: Table 6
Supplemental Table 6. qRT-PCR probes
Gene	ID
18S	Hs99999901_s1
GAPDH	Hs03929097_g1
HMGA1-lnc	Hs03921739_s1
HMGA1	Hs00852949_g1
